# Supplementary material for: Training Packages and Patient Management Tools for Healthcare Staff Working with Small, Nutritionally At-Risk Infants Aged under 6 Months: A Mixed-Methods Study
Source: Children (Basel). 2023 Sep 1;10(9):1496. doi: 10.3390/children10091496 (PMC10530104; doi:10.3390/children10091496)
Supplement: Supplementary file 1 [file children-10-01496-s001.zip]

Archive with 1 entries (1 files):
- children-2562773-supplementary.pdf
